# Supplementary material for: Loss of MAGEC3 Expression Is Associated with Prognosis in Advanced Ovarian Cancers
Source: Cancers (Basel). 2022 Jan 30;14(3):731. doi: 10.3390/cancers14030731 (PMC8833712; doi:10.3390/cancers14030731)
Supplement: Supplementary file 1 [file cancers-14-00731-s001.zip]

Archive with 1 entries (1 files):
- cancers-1555409-supplementary.pdf
